# Supplementary material for: A systematic review and meta-analyses of risk factors associated with lameness in dairy cows
Source: BMC Vet Res. 2019 Oct 16;15:346. doi: 10.1186/s12917-019-2095-2 (PMC6796431; doi:10.1186/s12917-019-2095-2)
Supplement: Supplementary file 2 — Additional file 2. Application of the STROBE guidelines for each of the 120 scrutinized publications. [file 12917_2019_2095_MOESM2_ESM.xlsx]

## Sheet: Tabelle1
Author(s)	Year	Study	Item no. 1a	Item no 1b	Item no. 2	Item no. 3	Item no. 4	Item no. 5	Item no. 6	Item no. 7	Item no. 8	Item no. 9	Item no. 10	Item no. 11	Item no. 12	Item no. 13	Item no. 14	Item no. 15	Item no. 16	Item no. 17	Item no. 18	Item no. 19	Item no. 20	Item no. 21	Item no. 22	Excluded (Systematic Review)	Reason for exclusion	Excluded (Meta-analyses)	Reason for exclusion
Adams et al.	2017	Associations between housing and management practices and the prevalence of lameness, hock lesions, and thin cows on US dairy operations	no	yes	yes	yes	yes	yes	yes	yes	yes	yes	yes	yes	yes	yes	yes	yes	yes	no	yes	yes	yes	yes	yes	no	/	yes	amount of data required for analysis not sufficient
Alban	1995	Lameness in Danis dairy cows - Frequency and possible risk factors	yes	yes	yes	yes	yes	yes	yes	yes	yes	no	yes	yes	yes	yes	yes	yes	yes	no	yes	no	yes	yes	yes	no	/	no	/
Alban et al.	1996	Lameness in tied Danish dairy cattle: The possible influence of housing systems, management, milk yield, and prior incidents of lameness	yes	yes	yes	yes	yes	yes	yes	yes	yes	no	yes	yes	yes	yes	yes	yes	yes	yes	no	yes	yes	no	no	no	/	yes	amount of data required for analysis not sufficient
Alcaniz	2014	Zinc glycinate supplementation and incidence of lameness in dairy cows	no	no	yes (but no references)	no	no	yes	no	no	no	no	no	no	no	no	no	no	no	no	not applicable	not applicable	not applicable	not applicable	no	yes	2/22 criteria	yes	excluded from systematic review
Andreasen et al.	2012	The welfare of dairy cows is improved in relation to cleanliness and integument alterations on the hocks and lameness when sand is used as stall surface	yes	yes	yes	yes	yes	yes	yes	yes	yes	no	yes	yes	yes	yes	yes	yes	yes	ni	yes	no	no	no	yes	no	/	yes	amount of data required for analysis not sufficient
Baird et al.	2009	Effects of breed and production system on lameness parameters in dairy cattle	no	yes	yes	yes	yes	yes	yes	no	no	no	yes	no	no	no	no	no	no	no	yes	yes	yes	yes	yes	yes	12/22 criteria	yes	excluded from systematic review
Battagin et al.	2013	Genetic parameters for body condition score, locomotion, angularity, and production traits in Italian Holstein cattle	no	yes	yes	yes	yes	yes	yes	yes	yes	no	yes	yes	yes	yes	yes	yes	yes	yes	yes	no	yes	ni	yes	no	/	yes	amount of data required for analysis not sufficient
Becker et al.	2014a	Lameness and foot lesions in Swiss dairy cows: I. Prevalence	no	no	yes	yes	yes	yes	no	no	no	no	no	no	no	no	yes	yes	no	no	yes	no	no	yes	no	yes	8/22 criteria	yes	excluded from systematic review
Becker et al.	2014b	Lameness and foot lesions in Swiss dairy cows: II. Risk factors	yes	yes	yes	yes	yes	yes	yes	yes	yes	no	no	yes	yes	no	yes	yes	yes	no	yes	no	no	no	yes	no	/	yes	amount of data required for analysis not sufficient
Bergsten	2001	Effects of conformation and management system on hoof and leg diseases and lameness in dairy cows	/	/	/	/	/	/	/	/	/	/	/	/	/	/	/	/	/	/	/	/	/	/	/	yes	Book section	yes	excluded from systematic review
Bergsten	2004	Lameness and claw lesions as influenced by stall environment and cow comfort	/	/	/	/	/	/	/	/	/	/	/	/	/	/	/	/	/	/	/	/	/	/	/	yes	Review	yes	excluded from systematic review
Bergsten	2010	Locomotion, preference and hygiene on alternative flooring surfaces - research and experiences from EU Lame Cow and other studies	/	/	/	/	/	/	/	/	/	/	/	/	/	/	/	/	/	/	/	/	/	/	/	yes	Review	yes	excluded from systematic review
Bernardi et al.	2009	The stall-design paradox: Neck rails increase lameness but improve udder and stall hygiene	yes	yes	yes	yes	yes	yes	yes	yes	yes	no	yes	no	yes	yes	yes	yes	yes	n	yes	yes	no	no	yes	no	/	yes	amount of data required for analysis not sufficient
Bhadauria et al.	2015	Effect of transition diet fortification on lameness and blood metabolites in pre- and post- partum lame Karan Fries cows	no	no	yes	yes	yes	yes	yes	no	no	no	yes	no	no	no	no	no	no	no	yes	no	no	no	yes	yes	8/22 criteria	yes	excluded from systematic review
Bielfeldt et al.	2005	Risk factors influencing lameness and claw disorders in dairy cows	yes	yes	yes	yes	yes	yes	yes	yes	no	no	no	no	yes	yes	no	yes	no	no	no	no	no	no	yes	yes	12/22 criteria	yes	excluded from systematic review
Blowey	2004	The effects of season and stage of lactation on lameness in 900 dairy cows	/	/	/	/	/	/	/	/	/	/	/	/	/	/	/	/	/	/	/	/	/	/	/	yes	Review	yes	excluded from systematic review
Blowey	2005	Factors associated with lameness in dairy cattle	/	/	/	/	/	/	/	/	/	/	/	/	/	/	/	/	/	/	/	/	/	/	/	yes	Conference abstract	yes	excluded from systematic review
Boelling	1997	The genetics of feet, legs and locomotion in cattle	/	/	/	/	/	/	/	/	/	/	/	/	/	/	/	/	/	/	/	/	/	/	/	yes	Review	yes	excluded from systematic review
Boettcher et al.	1998	Genetic analysis of clinical lameness in dairy cattle	no	yes	yes	yes	yes	yes	yes	yes	yes	no	yes	no	yes	yes	yes	yes	yes	yes	yes	yes	no	no	yes	no	/	yes	amount of data required for analysis not sufficient
Bouffard et al.	2017	Effect of following recommendations for tiestall configuration on neck and leg lesions, lameness, cleanliness, and lying time in dairy cows	no	yes	yes	yes	yes	yes	yes	yes	yes	no	no	yes	yes	no	yes	yes	yes	no	yes	no	no	no	yes	no	/	yes	amount of data required for analysis not sufficient
Bramley et al.	2013	Associations between body condition, rumen fill, diarrhoea and lameness and ruminal acidosis in Australian dairy herds	yes	yes	yes	yes	yes	yes	yes	yes	yes	no	no	yes	yes	no	no	no	no	no	yes	yes	no	no	yes	yes	13/22 criteria	yes	excluded from systematic review
Brinkmann	2004	Influence of the housing system on lameness prevalence in organic dairy farming	/	/	/	/	/	/	/	/	/	/	/	/	/	/	/	/	/	/	/	/	/	/	/	yes	Conference abstract	yes	excluded from systematic review
Burgstaller et al.	2016	Claw health and prevalence of lameness in cows from compost bedded and cubicle freestall dairy barns in Austria	no	yes	yes	yes	yes	yes	yes	yes	no	no	no	no	yes	no	no	no	no	no	no	no	no	yes	yes	yes	10/22 criteria	yes	excluded from systematic review
Candiani	2009	EFSA's scientific opinion on factors affecting leg and locomotion disorders in dairy cows Sustainable animal husbandry: prevention is better than cure	/	/	/	/	/	/	/	/	/	/	/	/	/	/	/	/	/	/	/	/	/	/	/	yes	Review	yes	excluded from systematic review
Chanel	2014	The effects of flunixin meglumine treatment and hoof trimming on lying behavior and locomotion in dairy cows	/	/	/	/	/	/	/	/	/	/	/	/	/	/	/	/	/	/	/	/	/	/	/	yes	conference abstract	yes	excluded from systematic review
Chapinal et al.	2013	Herd-level risk factors for lameness in freestall farms in the northeastern United States and California	yes	yes	yes	yes	yes	yes	yes	yes	yes	no	no	yes	yes	no	yes	yes	yes	yes	yes	no	yes	no	yes	no	/	yes	amount of data required for analysis not sufficient
Chapinal et al.	2013	Short communication: Herd-level reproductive performance and its relationship with lameness and leg injuries in freestall dairy herds in the northeastern United States	no	yes	yes	yes	yes	yes	yes	no	yes	yes	no	no	no	no	yes	yes	yes	no	yes	no	yes	no	yes	yes	14/22 criteria	yes	excluded from systematic review
Chapinal et al.	2014	Risk factors for lameness and hock injuries in Holstein herds in China	no	yes	yes	yes	yes	yes	yes	yes	yes	no	no	no	yes	no	yes	yes	yes	no	yes	yes	yes	no	yes	no	/	yes	amount of data required for analysis not sufficient
Cook	2003	Prevalence of lameness among dairy cattle in Wisconsin as a function of housing type and stall surface	yes	yes	yes	yes	yes	yes	yes	yes	yes	no	yes	no	no	no	yes	yes	no	yes	yes	yes	yes	no	no	no	/	yes	amount of data required for analysis not sufficient
Cook et al.	2004a	Effect of free stall surface on daily activity patterns in dairy cows with relevance to lameness prevalence	no	yes	yes	yes	yes	yes	yes	no	yes	no	no	yes	yes	no	no	yes	yes	no	yes	no	yes	no	yes	yes	13/22 criteria	yes	excluded from systematic review
Cook et al.	2004 b	Using indices of cow comfort to predict stall use and lameness	/	/	/	/	/	/	/	/	/	/	/	/	/	/	/	/	/	/	/	/	/	/	/	yes	Conference abstract	yes	excluded from systematic review
Cook et al.	2016	Management characteristics, lameness, and body injuries of dairy cattle housed in high-performance dairy herds in Wisconsin	no	yes	yes	yes	yes	yes	yes	no	yes	no	yes	yes	yes	no	yes	yes	yes	no	yes	no	no	no	no	no	/	yes	amount of data required for analysis not sufficient
Costa et al.	2018	Prevalence of lameness and leg lesions of lactating dairy cows housed in southern Brazil: Effects of housing systems	no	yes	yes	yes	yes	yes	yes	no	yes	no	yes	no	yes	no	yes	yes	no	no	yes	no	no	yes	yes	yes	14/22 criteria	yes	excluded from systematic review
Dembele et al.	2006	Factors contributing to the incidence and prevalence of lameness on Czech dairy farms	no	yes	yes	yes	yes	yes	yes	yes	yes	no	yes	yes	yes	no	yes	yes	yes	no	yes	no	no	no	no	no	/	yes	amount of data required for analysis not sufficient
Dippel et al.	2009a	Risk factors for lameness in cubicle housed Austrian Simmental dairy cows	no	yes	yes	yes	yes	yes	yes	yes	yes	no	yes	yes	yes	yes	yes	yes	yes	no	yes	no	no	yes	yes	no	/	yes	amount of data required for analysis not sufficient
Dippel et al.	2009b	Risk factors for lameness in freestall-housed dairy cows across two breeds, farming systems, and countries	no	yes	yes	yes	yes	yes	no	yes	yes	no	yes	yes	yes	no	yes	yes	yes	no	yes	yes	yes	no	yes	no	/	yes	amount of data required for analysis not sufficient
Doherty et al.	2014	Risk factors for lameness on 10 dairy farms in Ireland	no	yes	yes	no	yes	yes	yes	no	no	no	no	no	no	no	yes	no	no	no	yes	no	no	yes	no	yes	8/22 criteria	yes	excluded from systematic review
Eckelkamp et al.	2016	Sand bedded freestall and compost bedded pack effects on cow hygiene, locomotion, and mastitis indicators	no	yes	yes	yes	yes	yes	yes	no	yes	no	yes	yes	yes	no	no	yes	no	no	no	no	no	yes	yes	yes	14/22 criteria	yes	excluded from systematic review
Endres	2017	The relationship of cow comfort and flooring to lameness disorders in dairy cattle	/	/	/	/	/	/	/	/	/	/	/	/	/	/	/	/	/	/	/	/	/	/	/	yes	Book section	yes	excluded from systematic review
Espejo et al.	2006	Prevalence of lameness in high-producing Holstein cows housed in freestall barns in Minnesota	yes	yes	yes	yes	yes	yes	no	yes	yes	yes	no	yes	yes	no	yes	no	yes	no	yes	yes	yes	yes	no	no	/	yes	amount of data required for analysis not sufficient
Espejo et al.	2007	Herd-level risk factors for lameness in high-producing Holstein cows housed in freestall barns	yes	yes	yes	yes	yes	yes	no	yes	yes	yes	yes	no	yes	no	yes	yes	yes	yes	yes	no	no	no	no	no	/	yes	amount of data required for analysis not sufficient
Faye	1988	Environmental factors associated with lameness and limb disease in French dairy herds. Environment and animal health	/	/	/	/	/	/	/	/	/	/	/	/	/	/	/	/	/	/	/	/	/	/	/	yes	Conference abstract	yes	excluded from systematic review
Faye et al.	1989	Environmental factors associated with lameness in dairy cattle	yes	yes	yes	yes	yes	yes	no	yes	yes	yes	yes	no	yes	no	yes	yes	yes	yes	yes	no	no	no	no	no	/	yes	amount of data required for analysis not sufficient
Fjeldaas et al.	2006	Claw trimming routines in relation to claw lesions, claw shape and lameness in norwegian dairy herds housed in tie stalls and free stalls	no	yes	yes	yes	yes	yes	yes	no	yes	no	no	yes	yes	no	no	yes	no	no	yes	no	yes	yes	yes	yes	14/22 criteria	yes	excluded from systematic review
Flower et al.	2006b	Effects of milking on dairy cow gait	no	yes	yes	yes	yes	yes	yes	no	no	no	no	no	no	yes	yes	yes	no	no	yes	no	no	no	yes	yes	11/22 criteria	yes	excluded from systematic review
Foditsch et al.	2016	Lameness prevalence and risk factors in large dairy farms in Upstate New York. Model development for the prediction of claw horn disruption lesions	yes	yes	yes	yes	yes	yes	yes	yes	yes	no	no	yes	yes	no	yes	yes	yes	no	yes	no	yes	yes	yes	no
Frankena et al.	2009	The effect of digital lesions and floor type on locomotion score in Dutch dairy cows	no	yes	yes	yes	yes	yes	yes	yes	yes	no	yes	no	yes	yes	yes	yes	yes	no	yes	no	no	no	yes	no	/	yes	amount of data required for analysis not sufficient
Green et al.	2010	Associations between lesion-specific lameness and the milk yield of 1,635 dairy cows from seven herds in the Xth region of Chile and implications for management of lame dairy cows worldwide	no	yes	yes	no	yes	yes	yes	yes	yes	no	yes	no	yes	no	yes	yes	yes	no	yes	yes	no	no	yes	no	/	yes	amount of data required for analysis not sufficient
Green et al.	2014	Temporal associations between low body condition, lameness and milk yield in a UK dairy herd	yes	yes	yes	yes	yes	yes	no	yes	yes	no	yes	yes	yes	no	yes	yes	yes	yes	yes	yes	no	no	yes	no	/	yes	amount of data required for analysis not sufficient
Groehn et al.	1992	Risk factors associated with lameness in lactating dairy cattle in Michigan	yes	yes	yes	yes	yes	yes	yes	yes	yes	no	yes	no	yes	no	yes	yes	yes	no	yes	yes	no	no	no	no	/	yes	amount of data required for analysis not sufficient
Gudaj	2012	Associations between the occurrence of lameness, number of orthopaedic blocks used by hoof trimmers and management risk factors in dairy cow herds	yes	yes	yes	yes	yes	yes	no	yes	yes	no	yes	no	yes	no	yes	yes	yes	no	yes	no	no	yes	yes	no	/	yes	amount of data required for analysis not sufficient
Hedges et al.	2001	A longitudinal field trial of the fffect of biotin on lameness in dairy cows	yes	yes	yes	yes	yes	yes	yes	yes	yes	no	yes	no	yes	no	yes	yes	yes	no	yes	yes	yes	yes	no	no	/	yes	amount of data required for analysis not sufficient
Hedges	2002	Biotin: an overview of recent research into its effect on lameness in the dairy cow	/	/	/	/	/	/	/	/	/	/	/	/	/	/	/	/	/	/	/	/	/	/	/	yes	Review	yes	excluded from systematic review
Hernandez-Mendo et al.	2007	Effects of pasture on lameness in dairy cows	no	yes	yes	yes	yes	yes	yes	no	yes	no	no	no	no	no	yes	yes	no	no	yes	yes	no	no	yes	yes	12/22 criteria	yes	excluded from systematic review
Hettich et al.	2007	Factors associated to lameness in 50 dairy herds in the X-th Region, Chile	no	yes	yes	yes	yes	yes	yes	yes	yes	no	no	yes	yes	no	yes	yes	yes	no	yes	no	no	yes	no	no	/	yes	amount of data required for analysis not sufficient
Hirst et al.	2002	A mixed-effects time-to-event analysis of the relationship between first-lactation lameness and subsequent lameness in dairy cows in the UK	yes	yes	yes	yes	yes	yes	yes	yes	yes	no	yes	yes	yes	yes	yes	no	yes	no	yes	no	no	no	no	no	/	yes	amount of data required for analysis not sufficient
Hultgren	2003	Lameness and Udder Health in Swedish Dairy Herds, as Influenced by Housing Changes	/	/	/	/	/	/	/	/	/	/	/	/	/	/	/	/	/	/	/	/	/	/	/	yes	Conference abstract	yes	excluded from systematic review
Hultgren	2007	Alley-floor design, claw lesions and locomotion in Swedish loose-housed dairy cattle	yes	yes	yes	yes	yes	yes	yes	yes	yes	no	yes	yes	yes	yes	yes	no	yes	no	yes	no	no	no	no	no	/	yes	amount of data required for analysis not sufficient
Huxley	2008	Lameness in dairy cows: impact of practical nutritional and environmental management	/	/	/	/	/	/	/	/	/	/	/	/	/	/	/	/	/	/	/	/	/	/	/	yes	Review	yes	excluded from systematic review
Kilic et al.	2007	Possible interaction between lameness, fertility, some minerals, and vitamin E in dairy cows	no	no	yes	yes	yes	yes	yes	no	no	no	yes	no	no	no	yes	yes	yes	no	yes	no	no	no	no	yes	10/22 criteria	yes	excluded from systematic review
King et al.	2016	Associations of herd-level housing, management, and lameness prevalence with productivity and cow behavior in herds with automated milking systems	yes	yes	yes	yes	yes	yes	yes	yes	yes	no	yes	yes	yes	no	yes	yes	yes	no	yes	no	no	no	yes	no	/	yes	amount of data required for analysis not sufficient
King et al.	2017	Cow-level associations of lameness, behavior, and milk yield of cows milked in automated systems	yes	yes	yes	yes	yes	yes	yes	yes	yes	no	yes	yes	yes	no	yes	yes	yes	no	yes	no	no	no	yes	no	/	No	/
Köck et al.	2016	Genetic parameters for body weight, body condition score and lameness in Austrian dairy cows	no	yes	yes	yes	yes	yes	no	no	yes	no	no	no	no	no	no	no	no	no	yes	no	no	no	yes	yes	8/22 criteria	yes	excluded from systematic review
Lean et al.	2013	Impact of nutrition on lameness and claw health in cattle	/	/	/	/	/	/	/	/	/	/	/	/	/	/	/	/	/	/	/	/	/	/	/	yes	Review	yes	excluded from systematic review
Lim et al.	2015	Unravelling the temporal association between lameness and body condition score in dairy cattle using a multistate modelling approach	yes	yes	yes	yes	yes	yes	yes	yes	yes	yes	yes	yes	no	no	no	yes	no	no	yes	no	no	yes	yes	yes	14/22 criteria	yes	excluded from systematic review
Logue	2002	A preliminary review of the effects of environment and behaviour on lameness in the dairy cow	/	/	/	/	/	/	/	/	/	/	/	/	/	/	/	/	/	/	/	/	/	/	/	yes	Review	yes	excluded from systematic review
Logue	2011	The impact of nutrition on lameness - a review	/	/	/	/	/	/	/	/	/	/	/	/	/	/	/	/	/	/	/	/	/	/	/	yes	Review	yes	excluded from systematic review
Mahendran	2015	The effect of pre-calving trims on subsequent lameness episodes in dairy heifers	/	/	/	/	/	/	/	/	/	/	/	/	/	/	/	/	/	/	/	/	/	/	/	yes	Conference abstract	yes	excluded from systematic review
Manske	2002	Hoof lesions and lameness in Swedish dairy cattle: prevalence, risk factors, effects of claw trimming, and consequences for productivity	no	yes	yes	yes	yes	yes	yes	yes	yes	yes	yes	yes	yes	no	yes	yes	yes	yes	yes	yes	no	no	yes	no	/	no	/
Morabito et al.	2017	Effects of changing freestall area on lameness, lying time, and leg injuries on dairy farms in Alberta, Canada	no	yes	yes	yes	yes	yes	yes	yes	yes	yes	yes	no	yes	yes	yes	yes	yes	no	yes	yes	yes	no	yes	no	/	yes	amount of data required for analysis not sufficient
Mudron	2013	Role of ketosis in lame dairy cows	/	/	/	/	/	/	/	/	/	/	/	/	/	/	/	/	/	/	/	/	/	/	/	yes	Conference abstract	yes	excluded from systematic review
Mülling	2006	Risk factors associated with foot lameness in dairy cattle and a suggested approach for lameness reduction	/	/	/	/	/	/	/	/	/	/	/	/	/	/	/	/	/	/	/	/	/	/	/	yes	Review	yes	excluded from systematic review
Murray	2000	Researching risk factors associated with cattle lameness	/	/	/	/	/	/	/	/	/	/	/	/	/	/	/	/	/	/	/	/	/	/	/	yes	Review	yes	excluded from systematic review
Newsome al.	2017	A prospective cohort study of digital cushion and corium thickness. Part 2: Does thinning of the digital cushion and corium lead to lameness and claw horn disruption lesions	yes	yes	yes	yes	yes	yes	yes	yes	yes	no	yes	no	yes	yes	yes	yes	yes	yes	yes	no	no	yes	yes	no	/	yes	amount of data required for analysis not sufficient
O'Driscoll et al.	2009	The effect of floor surface on dairy cow immune function and locomotion score	no	yes	yes	yes	yes	yes	yes	yes	yes	no	yes	no	yes	no	yes	yes	yes	no	yes	no	no	no	no	no	/	yes	amount of data required for analysis not sufficient
O'Driscoll et al.	2009	The effects of two out-wintering pad systems compared with free-stalls on dairy cow hoof and limb health	yes	yes	yes	no	yes	yes	yes	no	yes	no	yes	yes	yes	yes	yes	yes	yes	no	yes	no	no	no	no	yes	14/22 criteria	yes	excluded from systematic review
Offer et al.	1997	The effect of protein source on lameness and solear lesion formation in dairy cattle	no	yes	yes	yes	yes	yes	yes	no	yes	no	no	no	no	no	no	yes	no	no	yes	no	no	no	yes	yes	12/22 criteria	yes	excluded from systematic review
Offer	2002	A comparison of two concentrate formulations on lameness and hoof health in first and second lactation dairy cows	/	/	/	/	/	/	/	/	/	/	/	/	/	/	/	/	/	/	/	/	/	/	/	yes	Conference abstract	yes	excluded from systematic review
Offer et al.	2004	The effect of concentrate composition on lameness and hoof health in dairy cows	no	not applicable	yes	yes	yes	yes	yes	no	no	no	no	no	no	no	no	yes	no	no	yes	no	no	no	yes	yes	8/22 criteria	yes	excluded from systematic review
Oikonomou et al.	2011	Effect of polymorphisms at the STAT5A and FGF2 gene loci on reproduction, milk yield and lameness of Holstein cows	no	yes	yes	yes	yes	yes	yes	yes	yes	no	yes	yes	yes	no	yes	yes	yes	no	yes	no	no	no	no	no	/	yes	amount of data required for analysis not sufficient
Olechnowicz et al.	2010	Risk factors influencing lameness and key areas in reduction of lameness in dairy cows	no	yes	yes	yes	yes	yes	no	no	no	no	no	no	no	no	no	yes	yes	no	yes	no	no	no	no	yes	8/22 criteria	yes	excluded from systematic review
Olechnowicz et al.	2014	Body condition related to lameness in dairy cows	/	/	/	/	/	/	/	/	/	/	/	/	/	/	/	/	/	/	/	/	/	/	/	/	Review	yes	excluded from systematic review
Onyiro et al.	2008	Genetic analysis of locomotion and associated conformation traits of Holstein-Friesian dairy cows managed in different housing systems	no	yes	yes	yes	yes	yes	yes	yes	yes	no	no	yes	yes	no	no	yes	yes	no	yes	no	no	no	no	yes	13/22 criteria	yes	excluded from systematic review
Onyiro et al.	2008	Risk factors and milk yield losses associated with lameness in Holstein-Friesian dairy cattle	no	yes	yes	yes	yes	yes	yes	yes	yes	no	yes	no	yes	no	yes	yes	yes	no	yes	no	no	yes	no	no	/	yes	amount of data required for analysis not sufficient
Penev et al.	2012	Hygienic and technological conditions favouring lameness in dairy cows: a review	/	/	/	/	/	/	/	/	/	/	/	/	/	/	/	/	/	/	/	/	/	/	/	yes	Review	yes	excluded from systematic review
Perez-Cabal	2014	Clinical lameness and risk factors in a Spanish Holstein population	no	yes	yes	yes	yes	yes	yes	yes	yes	yes	yes	no	yes	no	yes	yes	yes	no	yes	no	no	no	no	no	/	yes	amount of data required for analysis not sufficient
Philipot et al.	1994	Risk factors of dairy cow lameness associated with housing conditions	no	no	yes	no	yes	no	no	no	yes	no	no	no	no	yes	no	yes	no	no	yes	no	no	no	no	yes	6/22 criteria	yes	excluded from systematic review
Popescu	2010	Relationship between barn hygiene and lameness prevalence in thirty-five Transylvanian dairy farms	no	yes	yes	yes	yes	no	no	no	no	no	no	no	no	no	yes	no	yes	no	yes	no	no	no	yes	yes	10/22 criteria	yes	excluded from systematic review
Popescu	2011	Exercise effect on lameness prevalence in tied dairy cows	no	yes	yes	yes	yes	no	no	no	no	no	no	no	no	no	yes	no	no	no	yes	no	no	no	no	yes	6/22 criteria	yes	excluded from systematic review
Potzsch et al.	2003	The impact of parity and duration of biotin supplementation on white line disease lameness in dairy cattle	yes	yes	yes	yes	yes	yes	yes	yes	yes	yes	yes	no	yes	no	yes	yes	yes	yes	yes	no	no	no	no	no	/	yes	amount of data required for analysis not sufficient
Randall et al.	2018	The contribution of previous lameness events and body condition score to the occurrence of lameness in dairy herds: A study of 2 herds	no	yes	yes	yes	yes	yes	no	yes	yes	no	no	yes	yes	no	yes	yes	yes	no	yes	no	no	no	yes	yes	14/22 criteria	yes	excluded from systematic review
Richert et al.	2013	Perceptions and risk factors for lameness on organic and small conventional dairy farms	no	yes	yes	yes	yes	yes	yes	no	yes	no	no	no	yes	no	yes	yes	yes	no	yes	no	yes	no	yes	yes	14/22 criteria	yes	excluded from systematic review
Ristevski et al.	2017a	Influence of body condition score and ultrasound-determined thickness of body Fat deposit in Holstein-Friesian cows on the risk of lameness developing	no	yes	yes	yes	yes	yes	yes	yes	yes	no	yes	no	yes	no	yes	yes	yes	yes	yes	no	no	no	no	no	/	yes	amount of data required for analysis not sufficient
Ristevski et al.	2017b	Milk production, body condition score and metabolic parameters at the peak of lactation as risk factors for chronic lameness in dairy cows	no	yes	yes	yes	yes	yes	yes	yes	yes	no	yes	no	yes	no	yes	yes	yes	no	yes	no	no	no	yes	no	/	yes	amount of data required for analysis not sufficient
Rouha-Mulleder et al.	2009	Relative importance of factors influencing the prevalence of lameness in Austrian cubicle loose-housed dairy cows	yes	yes	yes	yes	yes	yes	yes	yes	yes	no	yes	no	yes	no	yes	yes	yes	yes	yes	yes	no	no	yes	no	/	yes	amount of data required for analysis not sufficient
Rowlands et al.	1983	Effects of season, herd size, management system and veterinary practice on the lameness incidence in dairy cattle	no	yes	yes	yes	no	yes	no	no	yes	no	no	no	no	no	yes	yes	yes	no	yes	yes	no	no	no	yes	10/22 criteria	yes	excluded from systematic review
Sadiq et al.	2017	Prevalence of lameness, claw lesions, and associated risk factors in dairy farms in Selangor, Malaysia	yes	yes	yes	yes	yes	yes	yes	yes	yes	no	yes	no	yes	no	yes	yes	yes	no	yes	no	no	no	yes	no	/	no	/
Sanders et al.	2009	Seasonal incidence of lameness and risk factors associated with thin soles, white line disease, ulcers, and sole punctures in dairy cattle	no	yes	yes	yes	yes	yes	yes	yes	yes	no	yes	no	yes	no	yes	yes	yes	no	yes	no	no	no	no	yes	14/22 criteria	yes	excluded from systematic review
Sarjokari et al.	2013	Prevalence and risk factors for lameness in insulated free stall barns in Finland	no	yes	yes	yes	yes	yes	yes	yes	yes	no	yes	no	yes	no	yes	yes	yes	no	yes	yes	no	no	yes	no	/	yes	amount of data required for analysis not sufficient
Sjostrom et al.	2018	Lameness prevalence and risk factors in organic dairy herds in four European countries	yes	yes	yes	yes	yes	yes	yes	no	no	no	no	no	no	no	no	yes	yes	no	yes	yes	yes	no	yes	yes	12/22 criteria	yes	excluded from systematic review
Sogstad et al.	2005	Lameness and claw lesions of the Norwegian red dairy cattle housed in free stalls in relation to environment, parity and stage of lactation	yes	yes	yes	yes	yes	yes	yes	yes	yes	no	yes	yes	yes	no	yes	yes	yes	no	yes	yes	yes	yes	yes	no	/	yes	amount of data required for analysis not sufficient
Solano et al.	2015	Prevalence of lameness and associated risk factors in Canadian Holstein-Friesian cows housed in freestall barns	no	yes	yes	yes	yes	yes	yes	yes	yes	no	yes	no	yes	no	yes	yes	yes	no	yes	no	no	no	yes	no	/	no	/
Solano et al.	2016	Associations between lying behavior and lameness in Canadian Holstein-Friesian cows housed in freestall barns	no	yes	yes	yes	yes	yes	yes	no	yes	no	yes	no	yes	no	yes	yes	yes	no	yes	no	no	no	yes	yes	14/22 criteria	yes	excluded from systematic review
Sood et al.	2013	Lameness in crossbred cows: Prevalence, host level risk factors and reproductive performance	no	not applicable	yes	no	yes	no	yes	yes	yes	no	no	no	no	no	yes	no	no	no	no	no	no	no	no	yes	6/22 criteria	yes	excluded from systematic review
Stevancevic	2011	Lameness at dairy cows, risk factors, prevention and control	/	/	/	/	/	/	/	/	/	/	/	/	/	/	/	/	/	/	/	/	/	/	/	yes	Review	yes	excluded from systematic review
Sun et al.	2013	Effect of BoLA-DRB3 exon2 polymorphisms on lameness of Chinese Holstein cows	no	yes	yes	yes	yes	no	yes	yes	yes	no	yes	no	yes	no	yes	yes	no	no	yes	no	no	no	no	yes	12/22 criteria	yes	excluded from systematic review
Telezhenko et al.	2005	Influence of floor type on the locomotion of dairy cows	no	yes	yes	yes	yes	yes	yes	no	yes	no	yes	no	yes	no	yes	yes	yes	no	yes	no	no	no	yes	yes	14/22 criteria	yes	excluded from systematic review
Tisdall	2013	The relationship between body condition score and mobility score in dairy cows on four commercial UK farms	/	/	/	/	/	/	/	/	/	/	/	/	/	/	/	/	/	/	/	/	/	/	/	yes	conference abstract	yes	excluded from systematic review
Van Gastelen et al.	2011	A study on cow comfort and risk for lameness and mastitis in relation to different types of bedding materials	yes	yes	yes	yes	yes	yes	yes	yes	yes	no	no	no	yes	no	yes	yes	yes	no	yes	no	no	no	no	yes	13/22 criteria	yes	excluded from systematic review
Vermunt	2004	Herd lameness - a review, major causal factors, and guidelines for prevention and control	/	/	/	/	/	/	/	/	/	/	/	/	/	/	/	/	/	/	/	/	/	/	/	yes	Review	yes	excluded from systematic review
Vermunt	2005	The multifactorial nature of cattle lameness: a few more pieces of the jigsaw	/	/	/	/	/	/	/	/	/	/	/	/	/	/	/	/	/	/	/	/	/	/	/	yes	Review	yes	excluded from systematic review
Vosika	2004	Does robotic milking affect the claw condition and the occurrence of lameness in dairy cows?	/	/	/	/	/	/	/	/	/	/	/	/	/	/	/	/	/	/	/	/	/	/	/	yes	Conference abstract	yes	excluded from systematic review
Weber et al.	2013	Genetic parameters for lameness and claw and leg diseases in dairy cows	no	yes	yes	yes	yes	yes	yes	yes	yes	no	yes	yes	yes	no	yes	yes	yes	no	yes	no	no	no	yes	no	/	yes	amount of data required for analysis not sufficient
Wells et al.	1993a	Individual cow risk factors for clinical lameness in lactating dairy cows	yes	yes	yes	yes	yes	yes	yes	yes	yes	no	yes	no	yes	no	yes	yes	yes	yes	yes	yes	yes	no	no	no	/	yes	amount of data required for analysis not sufficient
Wells et al.	1995a	Effect of long-term administration of a prolonged release formulation of bovine somatotropin (Sometribove) on clinical lameness in dairy-cows	yes	yes	yes	yes	yes	yes	yes	yes	yes	no	yes	no	yes	no	yes	yes	yes	yes	yes	yes	no	no	no	no	/	yes	amount of data required for analysis not sufficient
Wells et al.	1995b	Some risk factors associated with clinical lameness in dairy herds in Minnesota and Wisconsin	yes	yes	yes	yes	yes	yes	yes	yes	yes	no	no	no	yes	no	yes	yes	yes	yes	yes	yes	yes	yes	yes	no	/	yes	amount of data required for analysis not sufficient
Westin et al.	2016b	Cow- and farm-level risk factors for lameness on dairy farms with automated milking systems	no	yes	yes	yes	yes	yes	yes	yes	yes	no	yes	yes	yes	no	yes	yes	yes	no	yes	no	no	no	yes	no	/	yes	amount of data required for analysis not sufficient
Wongsanit	1995	Prevalence and risk factors for lameness in dairy cows raised in small holder farms in Western Thailand	no	yes	yes	yes	yes	yes	yes	yes	yes	no	yes	no	yes	no	yes	yes	yes	no	yes	no	no	no	yes	no	/	yes	amount of data required for analysis not sufficient
Yaylak et al.	1995	The effects of several cow and herd level factors on lameness in Holstein cows reared in Izmir Province of Turkey	no	yes	yes	yes	yes	yes	yes	yes	yes	no	yes	yes	yes	no	yes	yes	yes	no	yes	no	no	no	no	no	/	yes	amount of data required for analysis not sufficient
Zurbrigg et al.	1995	Tie-stall design and its relationship to lameness, injury, and cleanliness on 317 Ontario dairy farms	no	yes	yes	yes	yes	yes	yes	yes	yes	no	no	no	yes	no	yes	yes	yes	no	yes	no	no	no	no	yes	13/22 criteria	yes	excluded from systematic review
