# Supplementary material for: A systematic review and meta-analyses of risk factors associated with lameness in dairy cows
Source: BMC Vet Res. 2019 Oct 16;15:346. doi: 10.1186/s12917-019-2095-2 (PMC6796431; doi:10.1186/s12917-019-2095-2)
Supplement: Supplementary file 9 — Additional file 9. Data set used for the systematic review . [file 12917_2019_2095_MOESM9_ESM.xlsx]

## Sheet: Blatt1
Author(s)	Year of publication	Study	Country	Risk factor	Definition of lameness	Applied locomotion scoring system	Number of animals	tie stall	free stall	funding
Adams et al.	2017	Associations between housing and management practices and the prevalence of lameness, hock lesions, and thin cows on US dairy operations	USA		score >= 2	3-point system specifically for this study) 1 = sound, 2 = mildly/moderately lame, 3 =severely lame	22042	yes	yes	no
				herd size
				housing type
				bedding material
				outside area
				flooring
				presence of rubber mats on/in walkways
				surface moisture
				presence of sprinklers
				presenc of fans
				promptness of treatment for lameness
				presence of footbath
				hoof trimming regime
				freqeuency of visits by hoof trimmer
Alban, L.	1995	Lameness in Danis dairy cows - Frequency and possible risk factors	Denmark		contusion, foul in the foot, SU, foot rot, ID, laminitis, swollen hock, arthritis, other lameness	no	9762	yes	yes	Danish Ministry of Agriculture
				breed
				parity
				herd size
				calving season
				farmer's expectation of future farmer in 5 years
Alban et al.	1996	Lameness in tied Danish dairy cattle: The possible influence of housing systems, management, milk yield, and prior incidents of lameness	Denmark		foul in the foot (interdigital necrobacillosis) hock lesions (tarsal cellulitis an ist sequelae)	no	26499	yes	no	Danish Ministry of Agriculture
				parity
				calving season
				tie system
				herd milk yield
				cow trainer use regime
Andreasen et al.	2012	The welfare of dairy cows is improved in relation to cleanliness and integument alterations on the hocks and lameness when sand is used as stall surface	Denmark		score >=1	0=not lame, 1=lame, 2=severely lame	2573	no	yes	R. Nortoft Thomsen legat (Copenhagen, Denmark) supporting the project
				stall surface
Battagin et al.	2013	Genetic parameters for body condition score, locomotion, angularity, and production traits in Italian Holstein cattle	Italy					yes	yes	Italian Holstein Friesian Cattle Breeders Association (ANAFI, Cremona, Italy)
				angularity
				milk yield
				fat content
				protein content
Becker et al.	2014b	Lameness and foot lesions in Swiss dairy cows: II. Risk factors	Switzerland				1449	yes	yes	Swiss Federal Veterinary Office BVET
				BCS
				general cleanliness
				cleanliness of udder
				cleanliness of flank
				farmer's opinion of importance of claw health
				claw trimming frequency
				consideration of claw health in breeding
				regular outdoor exercise
				breed class
				silage feeding
				within-herd prevalence of DD and Heel-horn erosion
Bernardi et al.	2009	The stall-design paradox: Neck rails increase lameness but improve udder and stall hygiene	Canada					no	yes	Dairy Farmers of Canada Natural Sciences and Engineering Research Council of Canada (NSERC) NSERC Industrial Research Chair with contributions listed at www.land-food.ubc.ca/animalwelfare
				neck rail position
Boettcher et al.,	1998	Genetic analysis of clinical lameness in dairy cattle	Canada/USA					no	yes	Cattle Breeders Research Council of Canada
				DIM
				parity
Bouffard et al.	2017	Effect of following recommendations for tiestall configuration on neck and leg lesions, lameness, cleanliness, and lying time in dairy cows	Canada		exhibition of >=2 of behaviours	Leach et al., 2009 adapted by Gibbons et al., 2014	3436	yes	no	Agriculture & Agri-Food Canada Dairy Farmers of Canada (Ottawa, Ontario, Canada) as part of the Dairy Science Cluster initiative, as well as Fonds de recherche nature et technologiques (Québec, Québec, QC, Canada), Ministère de l'Agriculture, des Pêcheries et de l'alimentation du Québec (Québec, QC, Canada), Novalait Inc. (Québec, QC, Canada), and Agriculture and Agri-Feed Canada (Ottawa, ON, Can…
				stall width
				tie rail height
				tie rail position
Chapinal et al.	2014	Risk factors for lameness and hock injuries in Holstein herds in China	China		Not available		NA	no	yes	Mercedes Vazquez-Anon and Geoffrey Zanton (Novus International Inc., St. Charles, MO) Natural Sciences and Engineering Research Council of Canada (NSERC, Ottawa, ON, Canada) Industrial Research Chair program, with industry contributions from the Dairy Farmers of Canada (Ottawa, ON, Canada), Westgen Endowment Fund (Milner, BC, Canada), Zoetis (Kirkland, QC, Canada), BC Cattle Industry Development …
				herd size
				barn age
				bedding type
Chapinal et al.	2013	Herd-level risk factors for lameness in freestall farms in the northeastern United States and California	Canada/USA		NRS>=3 clinically lame NRS>=4 severely lame	5-point numerical rating system 1=sound 5=severely lame Flower and Weary, 2006; Chapinal et al., 2009)	6000	no	yes	Novus International Inc. UBS Animal Welfare Program funded through NSERC's Industrial Research Chair program, with industry contributions from the Dairy Farmers of Canada (Ottawa, ON, Canada), Westgen Endowment Fund (Milner, BC, Canada), Pfizer Animal Health (Kirkland, QC, Canada), BC Cattle Industry Development Fund (Kamloops, BC, Canada), the BC Milk Producers (Burnaby, BC, Canada), BC Dairy Fo…
				bedding
				percentage of stalls with faecal contamination
				rearing of replacement heifers on site
				herd size
				access to pasture
Chapinal et al.	2013	Risk factors for lameness and hock injuries in Holstein herds in China			NRS>=3 clinically lame NRS>=4 severely lame	5-point numerical rating system 1=sound 5=severely lame Flower and Weary, 2006; Chapinal et al., 2009)	8112	no	yes	Novus International Inc. UBC Animal Welfare Program funded through NSERC's Industrial Research Chair program, with industry contributions from the Dairy Farmers of Canada (Ottawa, ON, Canada), Westgen Endowment Fund (Milner, BC, Canada), Pfizer Animal Health (Kirkland, QC, Canada), BC Cattle Industry Development Fund (Kamloops, BC, Canada), the BC Milk Producers (Burnaby, BC, Canada), BC Dairy Fo…
				rubber in alley to parlour
				neck rail distance to rear kerb (1-cm increase)
				water linear space per cow
				frequency of footbath per weeks
				frequency of manure removed in pen per day
Cook et al.	2016	Management characteristics, lameness, and body injuries of dairy cattle housed in high-performance dairy herds in Wisconsin	USA					no	yes	Summer Scholars Program at University of Wisconsin-Madison School of Veterinary Medicine, supporters of the Dairyland Initiative (http://thedairylandinitiative.vet-med.wisc.edu/prv_supporters.htm)
				bedding
Cook, T.	2003	Prevalence of lameness among dairy cattle in Wisconsin as a function of housing type and stall surface	USA					yes	yes	NA
				season
				stall surface
Dembele et al.	2006	Factors contributing to the incidence and prevalence of lameness on Czech dairy farms	Czech Republic					no	yes	NA
				cow care quality
				floor slipperiness
				overgrown claws
				presence of skin lesions
				cleanliness
Dippel et al.	2009b	Risk factors for lameness in freestall-housed dairy cows across two breeds, farming systems, and countries	Austria/Germany		score>=3	Winkler and Willen, 2001	3514	no	yes	Data subset O was funded by the German Federal Organic Farming Scheme, Work Package 03OE406- Animal health in the food chain management in organic dairy farming Present study is part of the Welfare Quality research project, which has been cofinanced by the European Commission within the 6th Framework Programme, contract No. FOOD-CT_2004_506507
				parity
				stall base
				head lunge impediment
				heck rail-kerb diagonal lenght
				BCS
Dippel, et al.	2009a	Risk factors for lameness in cubicle housed Austrian Simmental dairy cows	Austria/Germany		score>=3	Winkler and Willen, 2001	832	no	yes	cofinanced by the European Commission within the 6th Framework Programme, contract No. FOOD-CT_2004_506508
				parity
				stall base
				stall width
				length of lying area
				abormal behaviour
				proportion of cows in cubicles that are lying down
				duration of rising process
				access to outdoor loafing area
				herd size
				BCS
				milk protein content
				flooring
Espejo et al.	2007	Herd-level risk factors for lameness in high-producing Holstein cows housed in freestall barns	USA		score>=3	Sprecher et al., 1997	5626	no	yes	no
				time away from pen
				cow comfort quotient
				hoof trimming frequency
				brisket board height
				area behind brisket board filled with concrete
Espejo et al.	2006	Prevalence of lameness in high-producing Holstein cows housed in freestall barns in Minnesota	USA		score>=3	Sprecher et al., 1997	5626	no	yes	no
				parity
				stage of lactation/DIM
Faye et al.	1989	Environmental factors associated with lameness in dairy cattle	FRance		no	no	1712	yes	yes	no
				herd size
				flooring
				length of stalls in tied housing
				longer distribution of maize silage
Foditsch et al.	2016	Lameness prevalence and risk factors in large dairy farms in Upstate New York. Model development for the prediction of claw horn disruption lesions	USA		lame=VLS>2 severely lame=VLS>3	Bicalho et al. 2007 (visual locomotion score, VLS scale from 1-5, 1-point intervals 1=normal 5=extremely lame	7687	no	yes	Elanco Animal Health USDA/NIFA Federal Formila Funds project NYC-478438
				season
				BCS drying off
				previous lactation claw horn disruption lesion incidence lactation
				parity
Frankena et al.	2009	The effect of digital lesions and floor type on locomotion score in Dutch dairy cows	Netherlands		score >=3	Manson and Leaver, 1988	225	no	yes	Dutch Technology Foundation (STW) Ministry of Agriculture
				flooring/type of flooring
Green et al.	2014	Temporal associations between low body condition, lameness and milk yield in a UK dairy herd	UK		identifiable impaired mobility	no	1137	no	yes	no
				BCS
				season
				occurrence of previous lameness
				DIM
				milk yield
				parity
Green et al.	2010	Associations between lesion-specific lameness and the milk yield of 1,635 dairy cows from seven herds in the Xth region of Chile and implications for management of lame dairy cows worldwide	Chile					no	yes	Projects FONDECYT 1040176 and 7040181
				milk yield
Groehn et al.	1992	Risk factors associated with lameness in lactating dairy cattle in Michigan	UK		any abnormality in locomotion as determined by producer and/or farm veterinarian	no	3610	yes	yes	no
				bedding
				presence of dry hay in diet
				housing type
				parity
				herd size
				season
Gudaj et al.	2012	Associations between the occurrence of lameness, number of orthopaedic blocks used by hoof trimmers and management risk factors in dairy cow herds	Hungary		score >=3	Sprecher et al. 1997	11422	no	yes	supported by the TÁmop-4.2.2/B-10/1-2010-0024 project co-financed by the European UNion and the European Social Fund
				presence of foot bath
				number of free stalls
				milking cows-obviously ill (%)
				BCS
				bedding cleanliness
Hedges et al.	2001	A longitudinal field trial of the fffect of biotin on lameness in dairy cows	UK		NA	NA	900	no	yes	no
				supplementation of biotin
				parity
Hettich et al.	2007	Factors associated to lameness in 50 dairy herds in the X-th Region, Chile	Chile		NA	Sprecher et al. 1997, modified by Tadich et al., 2005	7501	no	yes	no
				changing diet prior to calving
				flooring
				presence of footbath
Hirst et al.	2002	A mixed-effects time-to-event analysis of the relationship between first-lactation lameness and subsequent lameness in dairy cows in the UK	UK		NA	NA	611	no	yes	MAFF, the Milk Development Council and SERAD
				previous lameness event
Hultgren et al.	2007	Alley-floor design, claw lesions and locomotion in Swedish loose-housed dairy cattle	Sweden		score >= 1	Sprecher et al., 1997, modified	183	no	yes	no
				parity
				presence of feed stalls
				manure removal strategy
				flooring type (slatted)
				flooring type (rubber)
King et al.	2017	Cow-level associations of lameness, behavior, and milk yield of cows milked in automated systems	Canada		score >=3	Flower and Weary, 2006	1218	no	yes	Dairy Research Cluster II Initiative, funded by the Dairy Farmers of Canada (Ottawa, ON, Canada), Agriculture and Agri-Food Canada (Ottawa, ON, Canada), the Canadian Dairy Network (Guelpoh, ON, Canada) and the Canadian Dairy Commission (Ottawa, ON, Canada)
				temperature
				parity
				BCS
King, et al.	2016	Associations of herd-level housing, management, and lameness prevalence with productivity and cow behavior in herds with automated milking systems	Canada		score >=3	Flower and Weary, 2006	1230	no	yes	Dairy Research Cluster II Initiative, funded by the Dairy Farmers of Canada (Ottawa, ON, Canada), Agriculture and Agri-Food Canada (Ottawa, ON, Canada), the Canadian Dairy Network (Guelpoh, ON, Canada) and the Canadian Dairy Commission (Ottawa, ON, Canada)
				temperature
				frequency of alley scraping
				stocking density (%)
				kerb height
Manske et al.	2002a	Prevalence and interrelationships of hoof lesions and lameness in Swedish dairy cows	Sweden		NA	NA	4899	no	yes	The Swedish Farmer's Foundation for Research and AGROVÄST
Manske et al.	2002b	A cross-sectional study of risk factors for the hoof health of Swedish dairy cattle	Sweden		NA	NA		yes	yes	Faculty of Veterinary Medicine at the Swedish University of Agricultural Sciences, the Swedis Farmers' Foundation for Research, AGROVÄST, the Swedish Board of Agriculture, Svensk AVEl, Bröderna Johnsons forkningsfond, and Sveriges Ingre Veterinärers Förbund
				parity
				flooring
				DIM
				claw trimming routines/regime/protocol
Manske et al.	2002c	The effect of claw trimming on the hoof health of Swedish dairy cattle.	Sweden		score >= 1	0=sound 1=mild variation from normal gait 2=clearly favouring one or more limbs 3=extremely unwilling to put weight on one or more limbs or recumbent	3444	yes	yes	the Swedish Farmers' Foundation for Research and AGROVÄST and the Swedish Board of Agriculture
				time of claw trimming
				parity
				rubber mats (vs. concrete)
				flooring
				DIM
Morabito et al.	2017	Effects of changing freestall area on lameness, lying time, and leg injuries on dairy farms in Alberta, Canada	Canada		if a limp was present	Solano et al., 2015 Vasseur et al., 2015	839	no	yes	the Dairy Farmers of Canada (Ottawa, ON, Canada)
				freestall care
				cow comfort assessment
				parity
				DIM
				BCS
				presence of hock injuries
				overgrown claws
				bedding quantity
Newsome. et al.	2016	A prospective cohort study of digital cushion and corium thickness. Part 2: Does thinning of the digital cushion and corium lead to lameness and claw horn disruption lesions	UK		score >=2	Thomas et al., 2015 0=sound 1=imperfect locomotion, not identifiably lame 2=idendifiably lame on a leg (decreased weight bearing identifiable) 3=severely lame	179	no	yes	the Agriculture and Horticulture Development Board Dairy Division (Kenilworth, UK)
				parity
				sole soft tissue thickness
O'Driscoll, et al.	2009	The effect of floor surface on dairy cow immune function and locomotion score	Ireland			O'Callaghan et al., 2003, modified	27	no	yes	no
				parity
Oikonomou et al.	2011	"Effect of polymorphisms at the STAT5A and FGF2 gene loci on reproduction, milk yield and lameness of Holstein cows"	Greece		NA	Sprecher et al., 1997	518 (5145)	no	yes	no
				polymorphism at STAT5A and FGF2 gene loci
Onyiroet al.	2008	Risk factors and milk yield losses associated with lameness in Holstein-Friesian dairy cattle	Scotland		NA	Manson and Leaver, 1998 1=perfect 2=adduction/abduction but even tracking, even non-tracking 3=uneven, short strides 4=lame 5=difficulty turning	248	no	yes	no
				season
				BCS
Pérez-Cabal et al.	2014	Clinical lameness and risk factors in a Spanish Holstein population	Spain		abnormal gait	no	3459	no	yes	no
				flooring
				bedding
				housing type
				access to pasture
				presence of footbath
				diagnosis season of lameness event
				DIM
				milk yield
				clar trimming regime/routine/protocol
				milk fat content
				milk protein cointent
Potzsch et al.	2003	The impact of parity and duration of biotin supplementation on white line disease lameness in dairy cattle	UK		white line lameness, when examining veterinarian considered that a white line disease was the cause of lameness	NA	900	no	yes	no
				supplementation of biotin
				parity
Ristevski et al.	2017a	Influence of body condition score and ultrasound-determined thickness of body Fat deposit in Holstein-Friesian cows on the risk of lameness developing	Croatia/Makedonia/ Serbia		score >=3	Sprecher et al., 1997	100	no	yes	no
				BCS
				thickness of fat over the tuber ischiadicum
Ristevski et al	2017b	Milk production, body condition score and metabolic parameters at the peak of lactation as risk factors for chronic lameness in dairy cows	Croatia/Makedonia/ Serbia/Slovenia		score>=3	Sprecher et al., 1997	100	no	yes	Improvement of Diagnostics and Therapy of Lameness in Horses and Cattle (Serbia-Slovenia) Laboratory Maarkers of the Metabolic Status of Cows in Early Lactation" and MPNTR31062
				milk yield
				BCS
				BHBA
				LDH
				Triglycerides
Rouha-Mülleder et al.	2009	Relative importance of factors influencing the prevalence of lameness in Austrian cubicle loose-housed dairy cows	Austria		NA	Winckler and Willen (2001)	2360	no	yes	BMLFUW, project 1267 Austrian Cattle Breeding Organisation (ZAR) and the ERNTE organisation (support) funding of two Short-Term Scientific Missions by the COST Action 846 "Measuring and Monitoring welfare on farms"
				bedding
				neck rail diagonal
				presence of outside run
				percentage of fat cows
				flooring
				duration of cow-calf contact
				kerb height
Sadiq et al.	2017	Prevalence of lameness, claw lesions, and associated risk factors in dairy farms in Selangor, Malaysia	Malaysi		score >=3	DairyCo (2007) 1=sound 2=sound 3=lame 4=lame	251	no	yes	Universiti Putra Malaysia research grant number 9507600
				parity
				DIM
				BCS
				hock condition score
				hygiene score
				claw overgrowth
Sarjokari et al.	2013	Prevalence and risk factors for lameness in insulated free stall barns in Finland	Finland		score >=3	Sprecher et al., 1997, modified	3459	no	yes	European Social Fund Finnish Ministry of Agriculture and Forestry, Upper-Savo municipialities, and Walter Ehrström's foundation
				breed
				parity
				slipperiness
				width of feed aley
				feed barrier type
				type of water supply
				flooring solid/slatted
Sogstad et al.	2005	Lameness and claw lesions of the Norwegian red dairy cattle housed in free stalls in relation to environment, parity and stage of lactation	Norway		NA	NA	1540	no	yes	TINE Norwegian Dairies BA, GENO Breeding and A.I. Association, Norwegian Meat Research Centre and The Research Council of Norway
				parity
				stall width
Solano et al.	2015	Lameness and claw lesions of the Norwegian red dairy cattle housed in free stalls in relation to environment, parity and stage of lactation	Canada		score >=3	Flower and Weary, 2006	4981	no	yes	Dairy Farmers of Canada (Ottawa, ON, Canada) the Canadian Dairy Commisssion (Ottawa, ON, Canada), Agriculture and Agri-Food Canada, as part of the Dairy Science Cluster initiative, Alberta Milk (Edmonton, AB, Canada), and the Alberta Livestock and Meat Agency (Edmonton, AB, Canada)
				parity
				milk yield
				BCS
				presence of hock injury/injuries
				claw overgrowth
				herd size
				stall base
				bedding quantity
				slipperiness
Weber et al.	2013	Genetic parameters for lameness and claw and leg diseases in dairy cows	Germany		score>=3	Sprecher et al., 1997	326	no	yes	Federal Office for Agriculture and Food (Bonn-Mehlem, Germany) Federal Ministry of Food, Agriculture and Consumer Protection (Bonn, Germany)
				parity
				DIM
Wells et al.	1995a	Effect of long-term administration of a prolonged release formulation of bovine somatotropin (Sometribove) on clinical lameness in dairy-cows	USA		score >=2 by two evaluators	0=none 1=mild 2=moderate 3=severe	188	no	yes
				long-term administration of sometribove (methionyl bovine somatotropin, 500mg, sc.)
Wells et al.	1993	Individual cow risk factors for clinical lameness in lactating dairy cows	USA		score>=2	0=none 1=mild 2=moderate 3=severe 4=non-ambulatory	1654	no	yes	Minnesota Agricultural Experiment Station
				claw overgrowth
				presence of superficial sweeling on limbs
				presence of deep sweeling on limbs
				presence of synovial swelling on limbs
				presence of laceration on limbs
				presence of infection on limbs
				body weight
				body condition
				rear lateral claw angle
				parity
				DIM
Wells et al.	1995b	Some risk factors associated with clinical lameness in dairy herds in Minnesota and Wisconsin	USA		score>=2	0=none 1=mild 2=moderate 3=severe 4=non-ambulatory	NA	yes	yes	The Minnesota Agricultural Experiment Station
				number of lactating cows
				presence of haylage in diet during summer
				presence of fresh forage in diet during summer
				presence of dry concentrate in diet during summer
				presence of wet concentrate in diet during summer
				frequency of ration balancing
				hours/day spent in stanchions
				hours/day spent in tie stalls
				presence of exercise area (during summer)
				presence and condition of stall with dividers
				tie stall length
				entranceway width
				gutter width
				lactating cow ration haylage spring
				presence of corn silage in diet during spring
				presence of hay in diet during spring
				hours/day spent in free stalls
				acess to pasture
Westin et al.	2016b	Cow- and farm-level risk factors for lameness on dairy farms with automated milking systems	Canada		obvious limp	Flower and Weary, 2006	1378	no	yes	The Dairy Farmers of Canada (Ottawa, ON, Canada), the Canadian Dairy Commission (Ottawa, ON, Canada), Agriculture and Agri-Food Canada (Ottawa, ON, Canada), as part of the Dairy SCience Cluster intitiative, Agriculture and Agri-Food Canada and the BC Ministry of Agriculture (Victoria, BC, Canada) through the Canada-BC Agri-Innovation Program under Growing Forward 2, a federal-provincial-territori…
				BCS			1378
				stall width			1378
				leg cleanliness			1378
				parity			1378
				presence of hock lesion			1378
				presence of knee lesion			1378
				bedding quantity			1378
				brisket board height			1378
				herd size			1378
				feeding space available per cow			1378
				feed alley width			1378
				number of cows per milking robot			1378
				presence of lunge space obstructions			1378
				overall pen area (available per cow)			1378
				raking stall frequency			1378
				stall base			1378
				stocking density			1378
Wongsanit et al.	2015	Prevalence and risk factors for lameness in dairy cows raised in small holder farms in Western Thailand	Thailand		score>=3	Sprecher et al., 1997	1151	yes	yes	Kasetsart University Development and Research Institute (KURDI) project 108-51
				housing type
				floor type
				hoof trimming frequency
Yaylak et al.	2010	The effects of several cow and herd level factors on lameness in Holstein cows reared in Izmir Province of Turkey	Turkey		score>=3	Sprecher et al., 1997	1078	no	yes	no
				parity
				BCS
				herd size
				animal keeper (owner)
				animal keeper (stockmen )
				total area per cow
				soil area per cow
				frequency of scraping
				ratio of concentrate feed to total feed
				feeding expert available
				feeding expert none
