# Supplementary material for: A systematic review and meta-analyses of risk factors associated with lameness in dairy cows
Source: BMC Vet Res. 2019 Oct 16;15:346. doi: 10.1186/s12917-019-2095-2 (PMC6796431; doi:10.1186/s12917-019-2095-2)
Supplement: Supplementary file 10 — Additional file 10. Data set used for meta-analyses. [file 12917_2019_2095_MOESM10_ESM.xlsm]

## Sheet: Data
Risk factor	Author	Study title	Year	country	Region/Land	n (total)	n(lame)	n (sound)	90.0%CI_low	90.0%CI_high	95%CI_low	95%CI_high	SE_OR	SE_coefficient	OR	p-value
	Alban, L.	Lameness in Danish dairy cows-frequency and possible risk factors	1995	Denmark	Denmark	9762	676
parity 1	Alban, L.	Lameness in Danish dairy cows-frequency and possible risk factors	1995	Denmark	Denmark	9762	297	3738			NA	NA	NA	NA	1	NA
parity 2	Alban, L.	Lameness in Danish dairy cows-frequency and possible risk factors	1995	Denmark	Denmark	9762	167	2707			0.62	0.94	0.0816327	0.106163	0.76	0.009
parity 3	Alban, L.	Lameness in Danish dairy cows-frequency and possible risk factors	1995	Denmark	Denmark	9762	114	1705			0.64	1.02	0.0969388	0.1189	0.81	0.072
parity 4+	Alban, L.	Lameness in Danish dairy cows-frequency and possible risk factors	1995	Denmark	Denmark	9762	98	936			1.12	1.85	0.186224	0.128025	1.44	0.005
herd size 20-29	Alban, L.	Lameness in Danish dairy cows-frequency and possible risk factors	1995	Denmark	Denmark	9762	12	291			NA	NA	NA	NA	1	NA
herd size 30-39	Alban, L.	Lameness in Danish dairy cows-frequency and possible risk factors	1995	Denmark	Denmark	9762	37	764			0.36	2.73	0.604592	0.516825	0.98	0.981
herd size 40-49	Alban, L.	Lameness in Danish dairy cows-frequency and possible risk factors	1995	Denmark	Denmark	9762	62	902			0.72	4.88	1.06122	0.488176	1.88	0.198
herd size 50-59	Alban, L.	Lameness in Danish dairy cows-frequency and possible risk factors	1995	Denmark	Denmark	9762	99	1753			0.54	3.47	0.747449	0.474577	1.37	0.508
herd size 60-69	Alban, L.	Lameness in Danish dairy cows-frequency and possible risk factors	1995	Denmark	Denmark	9762	60	1237			0.49	3.35	0.729592	0.490385	1.28	0.611
herd size 70-79	Alban, L.	Lameness in Danish dairy cows-frequency and possible risk factors	1995	Denmark	Denmark	9762	147	1030			1.69	10.33	2.20408	0.461817	4.17	0.002
herd size 80-99	Alban, L.	Lameness in Danish dairy cows-frequency and possible risk factors	1995	Denmark	Denmark	9762	85	1383			0.71	4.87	1.06122	0.49122	1.87	0.203
herd size 100-124	Alban, L.	Lameness in Danish dairy cows-frequency and possible risk factors	1995	Denmark	Denmark	9762	110	1101			0.87	5.29	1.12755	0.46048	2.14	0.098
herd size >124	Alban, L.	Lameness in Danish dairy cows-frequency and possible risk factors	1995	Denmark	Denmark	9762	64	625			1.64	10.05	2.14541	0.462468	4.06	0.002
parity 1	King, MTM. et al.	Cow-level associations of lameness, behavior, and milk yield of cows milked in automated systems	2017	Canada	Canada	1218	82	321			0.26	0.51		0.17187	0.37
parity 2	King, MTM. et al.	Cow-level associations of lameness, behavior, and milk yield of cows milked in automated systems	2017	Canada	Canada	1218	93	273			0.34	0.65		0.165313	0.47
parity 3+	King, MTM. et al.	Cow-level associations of lameness, behavior, and milk yield of cows milked in automated systems	2017	Canada	Canada	1218	175	251			NA	NA		NA	1	NA
BCS =<2.5	King, MTM. et al.	Cow-level associations of lameness, behavior, and milk yield of cows milked in automated systems	2017	Canada	Canada	1218	65	125			1.02	2.52		NA	1
BCS 3	King, MTM. et al.	Cow-level associations of lameness, behavior, and milk yield of cows milked in automated systems	2017	Canada	Canada	1218	221	520			0.98	1.98		0.17	0.875
BCS >=3.5	King, MTM. et al.	Cow-level associations of lameness, behavior, and milk yield of cows milked in automated systems	2017	Canada	Canada	1218	64	200			NA	NA		0.21	0.625	NA
parity 1	Manske, T.	Hoof lesions and lameness in Swedish dairy cattle: prevalence, risk factors, effects of claw trimming, and consequences for productivity	2002	Sweden	Sweden	4293	47	1460			NA	NA	NA	NA	1	NA
parity 2	Manske, T.	Hoof lesions and lameness in Swedish dairy cattle: prevalence, risk factors, effects of claw trimming, and consequences for productivity	2002	Sweden	Sweden	4293	34	1202			0.59	1.44	0.216837	0.23	0.92
parity 3	Manske, T.	Hoof lesions and lameness in Swedish dairy cattle: prevalence, risk factors, effects of claw trimming, and consequences for productivity	2002	Sweden	Sweden	4293	34	703			0.92	2.32	0.357143	0.24	1.46
parity 4+	Manske, T.	Hoof lesions and lameness in Swedish dairy cattle: prevalence, risk factors, effects of claw trimming, and consequences for productivity	2002	Sweden	Sweden	4293	56	794					0.17	0.17	2.18
DIM 1-120	Manske, T.	Hoof lesions and lameness in Swedish dairy cattle: prevalence, risk factors, effects of claw trimming, and consequences for productivity	2002	Sweden			86	1374						0.15	1.88
stage of lactation (vs. late >180) early (early 0-60)	Manske, T.	Hoof lesions and lameness in Swedish dairy cattle: prevalence, risk factors, effects of claw trimming, and consequences for productivity	2002	Sweden	Sweden	4293	34	601			1.07	2.68		0.23	1.7
stage of lactation (vs. late >180) peak (61-120)	Manske, T.	Hoof lesions and lameness in Swedish dairy cattle: prevalence, risk factors, effects of claw trimming, and consequences for productivity	2002	Sweden	Sweden	4293	52	773			1.43	3.21		0.2	2.14
stage of lactation (vs. late >180) mid (121-180)	Manske, T.	Hoof lesions and lameness in Swedish dairy cattle: prevalence, risk factors, effects of claw trimming, and consequences for productivity	2002	Sweden	Sweden	4293	34	773			0.98	2.35		0.22	1.51
parity 1	Sadiq, MB. et al.	Prevalence of lameness, claw lesions, and associated risk factors in dairy farms in Selangor, Malaysia	2017	Malaysia	Malaysia	59	18	41			NA	NA	NA	NA	1	NA
parity 2	Sadiq, MB. et al.	Prevalence of lameness, claw lesions, and associated risk factors in dairy farms in Selangor, Malaysia	2017	Malaysia	Malaysia	103	13	90			0.3	3	0.688776	0.587394	0.9	0.81
DIM 1-120	Sadiq, MB. et al.	Prevalence of lameness, claw lesions, and associated risk factors in dairy farms in Selangor, Malaysia	2017	Malaysia	Malaysia	130	33	97			2	7	1.27551	0.319582	3.3	0.003
DIM>=120	Sadiq, MB. et al.	Prevalence of lameness, claw lesions, and associated risk factors in dairy farms in Selangor, Malaysia	2017	Malaysia	Malaysia	121	15	106			NA	NA	NA	NA	1	NA
claw overgrowth no	Sadiq, MB. et al.	Prevalence of lameness, claw lesions, and associated risk factors in dairy farms in Selangor, Malaysia	2017	Malaysia	Malaysia	179	25	154			NA	NA	NA	NA	1	NA
claw overgrowth yes	Sadiq, MB. et al.	Prevalence of lameness, claw lesions, and associated risk factors in dairy farms in Selangor, Malaysia	2017	Malaysia	Malaysia	72	23	49			0.9	5	1.04592	0.437449	2	0.071
parity 1	Solano, L. et al.	Prevalence of lameness and associated risk factors in Canadian Holstein-Friesian cows housed in freestall barns	2015	Canada	Canada	1914	268	1646			NA	NA	NA	NA	1	NA
parity 2	Solano, L. et al.	Prevalence of lameness and associated risk factors in Canadian Holstein-Friesian cows housed in freestall barns	2015	Canada	Canada	1484	267	1217			1.29	2.02	0.186224	0.114402	1.62	<0.001
parity 3	Solano, L. et al.	Prevalence of lameness and associated risk factors in Canadian Holstein-Friesian cows housed in freestall barns	2015	Canada	Canada	860	255	605			2.56	4.19	0.415816	0.125687	3.28	<0.001
parity 4+	Solano, L. et al.	Prevalence of lameness and associated risk factors in Canadian Holstein-Friesian cows housed in freestall barns	2015	Canada	Canada	951	304	647			3.11	5.03	0.489796	0.122652	3.96	<0.001
BCS =<2.5	Solano, L. et al.	Prevalence of lameness and associated risk factors in Canadian Holstein-Friesian cows housed in freestall barns	2015	Canada	Canada	4981	481	1285			NA	NA	NA	NA	1	NA
BCS 2.75-3.25	Solano, L. et al.	Prevalence of lameness and associated risk factors in Canadian Holstein-Friesian cows housed in freestall barns	2015	Canada	Canada	4981	514	2379			0.52	0.77	0.0637755	0.100143	0.64	<0.001
BCS>=3.5	Solano, L. et al.	Prevalence of lameness and associated risk factors in Canadian Holstein-Friesian cows housed in freestall barns	2015	Canada	Canada	4981	84	445			0.37	0.71	0.0867347	0.166266	0.51	<0.001
claw overgrowth no	Solano, L. et al.	Prevalence of lameness and associated risk factors in Canadian Holstein-Friesian cows housed in freestall barns	2015	Canada	Canada	4981	704	3313			NA	NA	NA	NA	1	NA
claw overgrowth yes	Solano, L. et al.	Prevalence of lameness and associated risk factors in Canadian Holstein-Friesian cows housed in freestall barns	2015	Canada	Canada	4981	364	770			1.47	2.12	0.165816	0.0934066	1.77	<0.001
parity 1	Yaylak, E. et al.	The effects of several cow and herd level factors on lameness in Holstein cows reared in Izmir Province of Turkey	2010	Turkey	Turkey	383	73		NA	NA	NA	NA		NA	1	NA
parity 2	Yaylak, E. et al.	The effects of several cow and herd level factors on lameness in Holstein cows reared in Izmir Province of Turkey	2010	Turkey	Turkey	276	80		1.355	2.645			0.392097	0.203304	1.893	0.002
parity 3	Yaylak, E. et al.	The effects of several cow and herd level factors on lameness in Holstein cows reared in Izmir Province of Turkey	2010	Turkey	Turkey	149	40		1.241	2.741			0.455927	0.240853	1.844	0.011
parity 4+	Yaylak, E. et al.	The effects of several cow and herd level factors on lameness in Holstein cows reared in Izmir Province of Turkey	2010	Turkey	Turkey	270	112						0.147911	0.144905	2.93
herd size =<29	Yaylak, E. et al.	The effects of several cow and herd level factors on lameness in Holstein cows reared in Izmir Province of Turkey	2010	Turkey	Turkey	190	49		NA	NA				NA	1	NA
herd size 30-50	Yaylak, E. et al.	The effects of several cow and herd level factors on lameness in Holstein cows reared in Izmir Province of Turkey	2010	Turkey	Turkey	428	109		0.964	2.8				0.324098	1.643	0.125
herd size >=51	Yaylak, E. et al.	The effects of several cow and herd level factors on lameness in Holstein cows reared in Izmir Province of Turkey	2010	Turkey	Turkey	460	147		1.257	3.707				0.328722	2.158	0.019
